# Supplementary material for: AGMO Inhibitor Reduces 3T3-L1 Adipogenesis
Source: Cells. 2021 May 1;10(5):1081. doi: 10.3390/cells10051081 (PMC8147360; doi:10.3390/cells10051081)
Supplement: Supplementary file 1 [file cells-10-01081-s001.zip]

Archive with 1 entries (1 files):
- cells-1170195-supplementary.pdf
